# Supplementary material for: Relationship between Sevoflurane Plasma Concentration, Clinical Variables and Bispectral Index Values during Cardiopulmonary Bypass
Source: PLoS One. 2015 Aug 27;10(8):e0134097. doi: 10.1371/journal.pone.0134097 (PMC4551806; doi:10.1371/journal.pone.0134097)
Supplement: S1 Table — (XLSX) [file pone.0134097.s001.xlsx]

## Sheet: Tabelle1
Patient no.	age (yrs)	gender (m=male, f=female)	BMI (kg/m²)	EuroSCORE II	normal LV-Fx	mildly impaired LV-Fx	moderately impaired LV-Fx	severely impaired LV-Fx	CPB duration (min)	aortic cross-clamp time (min)	single ACVB OP	open heart surgery OP	combined OP
1	76	m	26.79	5.66	1	0	0	0	118	76	0	0	1
2	60	m	27.76	0.88	0	1	0	0	125	97	1	0	0
3	63	m	32	1.22	1	0	0	0	99	60	1	0	0
4	75	m	27.76	1.27	1	0	0	0	58	31	1	0	0
5	82	f	42.46	2.97	1	0	0	0	154	100	0	0	1
6	58	m	24.6181	1.37	1	0	0	0	87	57	1	0	0
7	64	f	25.56	2.17	1	0	0	0	177	52	1	0	0
8	67	f	44.06	1.83	0	1	0	0	189	110	0	1	0
9	55	m	30.02	1.16	1	0	0	0	103	77	0	0	1
10	61	f	32.45	1.71	1	0	0	0	193	151	0	1	0
11	66	m	23.24	1.07	1	0	0	0	99	69	1	0	0
12	71	m	29.76	0.94	1	0	0	0	90	59	1	0	0
13	57	m	25.35	2.67	0	0	0	1	218	69	0	1	0
14	63	f	38.27	1.06	1	0	0	0	121	71	0	1	0
15	76	f	27.69	2.25	1	0	0	0	83	62	0	0	1
16	48	m	27.4	0.75	1	0	0	0	176	120	0	1	0
17	50	m	26.87	0.5	1	0	0	0	152	100	1	0	0
18	62	f	43.75	1.8	1	0	0	0	174	111	1	0	0
19	73	f	22.31	1.55	1	0	0	0	101	61	0	1	0
20	81	m	23.12	3.34	1	0	0	0	263	168	0	0	1
21	72	m	33.14	0.7	0	1	0	0	71	40	1	0	0
22	73	m	26.04	3.05	0	0	1	0	128	97	0	0	1
23	68	m	25.66	1.15	1	0	0	0	145	71	0	1	0
24	58	m	23.29	0.5	1	0	0	0	150	87	0	1	0
25	65	m	30.31	0.57	1	0	0	0	83	51	1	0	0
26	65	f	25.15	1.7	0	0	1	0	110	81	1	0	0
27	50	m	24.86	1.49	0	0	1	0	129	84	1	0	0
28	61	m	30.93	0.57	1	0	0	0	142	92	0	1	0
29	83	f	28.54	5.05	1	0	0	0	68	49	0	1	0
30	65	f	39.18	0.96	1	0	0	0	119	70	1	0	0
31	75	f	23.6	1.43	1	0	0	0	117	97	0	1	0
32	64	m	27.76	2.1	1	0	0	0	100	48	1	0	0
33	72	m	28.34	0.97	1	0	0	0	94	62	1	0	0
34	83	f	30.04	6.38	0	1	0	0	100	69	1	0	0
35	54	m	26.3	0.61	1	0	0	0	145	95	0	1	0
36	68	f	19.53	3.89	1	0	0	0	139	87	1	0	0
37	78	m	28.73	3.68	1	0	0	0	170	124	0	1	0
38	69	m	26.3	1.79	1	0	0	0	87	78	1	0	0
39	80	f	20.2	8.48	1	0	0	0	173	139	0	1	0
40	73	m	26.84	0.8	1	0	0	0	174	104	1	0	0
41	74	f	23.95	5.08	1	0	0	0	97	76	1	0	0
42	44	m	30.64	0.5	1	0	0	0	186	127	1	0	0
43	61	f	34.63	1.65	0	0	1	0	113	82	1	0	0
44	65	f	32.46	0.72	1	0	0	0	266	171	0	1	0
45	50	m	30.42	0.85	0	1	0	0	122	85	1	0	0
46	54	f	23.8	0.84	1	0	0	0	77	59	0	1	0
47	76	m	28.34	1.43	1	0	0	0	85	53	0	1	0
48	70	m	30.76	1.41	1	0	0	0	138	81	1	0	0
