# Supplementary material for: Relationship between Sevoflurane Plasma Concentration, Clinical Variables and Bispectral Index Values during Cardiopulmonary Bypass
Source: PLoS One. 2015 Aug 27;10(8):e0134097. doi: 10.1371/journal.pone.0134097 (PMC4551806; doi:10.1371/journal.pone.0134097)
Supplement: S2 Table — (XLSX) [file pone.0134097.s002.xlsx]

## Sheet: Tabelle1
Patient no.	SPC group	Measurement	BIS	SPC (µg/ml)	time on CPB (min)	Pump flow (l * min-1 * m²)	Body temperature (°C)	MAP (mmHg)	Haematocrit (%)	paCO2 (mmHg)	Blood lactate (mmol * l-1)	Blood glucose (mmol * l-1)	number of received erythrocyte concentrates
1	1	1	36	40.6608	2	2.23392	34.1	65	16.1	31.5	0.4	3.108	0
2	1	1	40	56.4007	2	1.24462	33.7	70	32.7	37.3	0.5	4.218	0
3	1	1	40	49.9917	2	2.13045	35.3	65	31.4	48.3	0.5	5.8275	0
4	1	1	46	50.7895	2	2.65654	34.4	50	28.1	40.4	0.4	4.4955	0
5	1	1	40	43.268	2	2.29048	34.4	55	24.5	36.9	1	5.8275	0
6	1	1	41	44.722	2	2.55112	35.7	55	28.6	46.7	1.2	6.1605	0
7	1	1	43	45.8355	2	2.61452	35	60	21.1	43	0.9	5.772	0
8	1	1	28	30.5404	2	2.40759	34.9	55	27.4	42.2	0.9	6.3825	0
9	1	1	40	38.4312	2	2.49966	33	55	24.9	38.1	1	6.993	0
10	1	1	39	48.1327	2	2.55109	35.4	70	24.7	42.6	0.9	6.0495	0
11	1	1	40	23.1685	2	2.16399	35.4	55	27.1	42.6	0.5	7.2705	0
12	1	1	21	42.7378	2	2.33721	35.6	60	23.8	37.9	0.6	6.9375	0
13	1	1	40	46.3862	2	2.66777	33.8	65	32.7	37.2	1.3	7.326	0
14	1	1	36	50.6834	2	2.34138	35.6	70	29.8	43.7	0.7	7.881	0
15	1	1	34	41.8933	2	2.49671	34.7	60	13.4	34.8	1.3	7.77	1
16	1	1	27	48.2308	2	2.62961	34.8	55	28.7	37.6	0.9	5.8275	0
17	1	1	33	44.4231	2	2.49388	32.4	60	24.9	43.3	0.6	5.994	0
18	1	1	34	42.8619	2	2.3038	34.7	65	22.9	37.7	0.6	5.2725	0
19	1	1	21	40.8999	2	2.70372	34.6	60	25.8	33.2	0.6	5.8275	0
20	1	1	39	41.4318	2	2.84334	35.4	60	24.3	41.9	0.6	8.214	0
21	2	1	46	18.4565	2	2.65523	34.1	70	33	46	1.7	8.214	0
22	2	1	32	21.8926	2	3.09056	34	55	23.5	44.3	0.6	5.1615	0
23	2	1	32	15.9663	2	2.56154	34.7	75	27.5	39.8	0.6	6.216	0
24	2	1	41	25.6851	2	2.86255	35.2	80	34.2	46.2	0.7	5.994	0
25	2	1	41		2	2.67205	34.6	70	38.6	38.6	1.1	6.105	0
26	2	1	45	20.0745	2	2.16437	34.9	55	18.5	37.1	0.5	6.8265	0
27	2	1	42	10.8026	2	2.89143	34.7	60	30.2	41	1.1	6.1605	0
28	2	1	40	34.3698	2	2.66665	36.4	60	29.1	54.5	0.7	5.328	0
29	2	1	39	17.4983	2	2.54091	35	60	19.8	38.4	1	7.3815	0
30	2	1	38	12.0007	2	2.00809	34.2	80	31.9	50.3	2.8	6.66	0
31	2	1	47	31.9427	2	3.08774	32.3	75	21.3	42.9	0.6	4.2735	0
32	2	1	41	10.375	2	2.48924	34.3	70	15.3	43.5	0.9	7.437	0
33	2	1	41	31.7783	2	2.48424	35.1	60	28.1	40.3	1.1	6.6045	0
34	2	1	35	31.7783	2	2.34802	34.2	70	17.4	36.5	0.7	6.0495	0
35	2	1	44	44.6085	2	2.44585	34.8	60	31.4	55.5	0.9	5.994	0
36	2	1	45	17.2451	2	2.3747	34.8	65	19.6	34.7	0.4	3.3855	0
37	2	1	43	18.9128	2	2.33225	35.1	50	17.2	39.1	0.9	5.439	0
38	2	1	41	43.3494	2	2.59465	34.5	60	29.4	46.6	0.6	5.1615	0
39	2	1	55	30.5694	2	3.19327	32.7	60	22.4	40.3	0.5	5.1615	0
40	2	1	38	39.5287	2	2.28737	34.7	70	27.1	38.4	0.6	5.8275	0
41	2	1	43	21.7005	2	2.57951	34.7	50	19.1	38.6	0.8	6.3825	0
42	2	1	40	16.309	2	2.49476	34.1	70	26.4	42.9	0.8	4.773	0
43	2	1	43	23.2042	2	2.5573	34.3	60	21.3	49.2	0.6	5.772	0
44	2	1	44	39.5494	2	2.35107	35.5	80	33.5	35.8	2	6.549	0
45	2	1	40	28.4422	2	2.87899	34.2	70	32.3	47.8	0.7	9.6015	0
46	2	1	35	27.7046	2	2.81698	35.1	70	25	36.4	0.4	4.4955	0
47	2	1	44	24.0455	2	2.71196	35.5	70	30.4	42	0.7	5.4945	0
48	2	1	42	23.1428	2	2.68334	35	60	24.4	44.3	1	11.877	2
1	1	2	38	63.3416	7	2.38285	29.4	65	25.1	45.1	0.8	6.1605	0
2	1	2	42	59.0142	7	2.40777	32.8	60	29.3	43.1	0.6	6.9375	0
3	1	2	33	58.1742	7	2.46491	33.2	60	27.5	50.6	0.6	9.435	0
4	1	2	40	47.7983	7	2.82872	33.1	50	25.4	48.7	0.5	4.995	0
5	1	2	41	47.3711	7	2.54339	32.7	55	19.9	32.3	1	5.6055	0
6	1	2	43	42.6298	7	2.65297	36	50	28.1	48.7	1.6	9.4905	0
7	1	2	45		7	2.52269	31.7	65	21.3	45.7	0.8	5.994	1
8	1	2	25	36.9737	7	2.6488	33.2	55	25.9	44.4	0.9	6.549	0
9	1	2	31	43.4056	7	2.51842	32.6	55	23.8	47	1.1	7.2705	0
10	1	2	40	50.9154	7	2.67307	32.2	50	24.2	40.8	1	9.7125	0
11	1	2	38	39.992	7	2.57973	35.1	60	28.3	44.8	0.6	7.992	0
12	1	2	39	40.7721	7	2.67465	35.9	55	27.8	41.2	0.7	11.1555	0
13	1	2	37	46.7465	7	2.66777	33.7	65	34.2	38.3	1.4	7.548	0
14	1	2	37	51.103	7	2.34138	34.1	70	32.1	45.3	0.8	6.8265	0
15	1	2	49	48.302	7	2.55358	33	60	18.9	42.6	1.7	8.4915	1.5
16	1	2	21	49.6011	7	2.55405	30.8	50	24.3	47.2	0.8	5.217	0
17	1	2	29	42.828	7	2.38545	31.3	70	24.5	49.3	0.8	7.0485	0
18	1	2	36	45.9409	7	2.44723	33.1	55	24.6	41.3	0.7	6.771	0
19	1	2	34	52.0657	7	2.7763	32	65	26.3	36	0.6	6.0495	0
20	1	2	26	51.5324	7	2.91402	32.3	60	26.7	45	0.6	8.9355	0
21	2	2	50	20.4992	7	2.71228	33.1	60	33.3	50.6	1.8	10.323	0
22	2	2	37	21.6959	7	3.04911	30.8	60	22.4	43.1	0.6	5.772	0
23	2	2	30	17.4966	7	2.40235	33.2	70	28.5	44.3	0.6	6.549	0
24	2	2	40	25.3472	7	2.65665	32.2	70	31.1	42.4	0.6	5.2725	0
25	2	2	56	30.646	7	2.55699	33.7	80	32.8	44.8	1.2	6.882	0
26	2	2	43	25.0392	7	2.36165	32.5	50	17.8	37.8	0.5	9.435	0
27	2	2	41	10.9826	7	2.49972	33.1	60	32.9	50.8	1.3	10.1565	0
28	2	2	38	41.5617	7	2.70754	32.9	45	32.5	57.1	0.8	5.661	0
29	2	2	40	18.1307	7	2.6374	31.7	60	27	43.4	1.2	7.326	0
30	2	2	46	11.4	7	2.153	32.2	80	27.1	53.3	2.4	10.212	0
31	2	2	43	34.3133	7	2.75079	31.6	65	20.9	39.4	0.5	4.6065	0
32	2	2	41	12.7492	7	2.48924	32.8	70	17.8	48.1	0.9	10.1565	0
33	2	2	46	34.8557	7	2.14265	33.1	60	27	43.6	1.3	10.3785	0
34	2	2	41	34.8557	7	2.32597	31.9	80	19.1	37.7	0.8	10.3785	0
35	2	2	40	59.5837	7	2.28775	33.7	60	28.9	50.6	1	5.9385	0
36	2	2	44	18.7034	7	2.67657	31.8	60	19	45.5	0.4	3.6075	0
37	2	2	43	19.9399	7	2.91283	33.2	50	16.2	43.2	1	5.883	0
38	2	2	40	44.8757	7	2.34355	32.6	60	29.4	47.6	0.7	8.7135	0
39	2	2	32	24.614	7	2.63902	31	60	26.9	41.8	0.6	6.2715	0
40	2	2	41	37.1798	7	2.64523	33	70	28.7	44	0.6	6.327	0
41	2	2	38	25.6934	7	2.50499	32.6	70	20	41.3	1.1	10.3785	0
42	2	2	42	16.4173	7	2.35667	32.5	60	27.1	40.4	0.7	8.8245	0
43	2	2	40	26.3452	7	2.46481	32.6	60	22.9	54.2	0.8	7.8255	0
44	2	2	40	41.8405	7	2.35107	34.2	75	30.9	51	2	7.1595	0
45	2	2	40	28.1243	7	2.41604	32.8	65	33.6	50.3	0.8	10.212	0
46	2	2	50	16.8018	7	2.81698	34.9	55	23.6	37.2	0.5	9.9345	0
47	2	2	43	24.0472	7	2.50494	35.2	65	34.4	42.1	0.8	5.661	0
48	2	2	41	23.6939	7	2.66586	33.8	80	22	43.5	0.9	16.5945	0
1	1	3	40	59.6455	17	3.01828	28.9	60	23.1	44.8	0.7	5.328	0
2	1	3	39	58.3454	17	2.42587	32.4	65	31.3	41.9	0.6	6.8265	0
3	1	3	27	63.9742	17	2.35953	29.8	65	28.6	46.5	0.5	8.214	0
4	1	3	41	48.6833	17	2.60735	33.4	50	26.3	46.8	0.6	5.7165	0
5	1	3	38	46.3772	17	2.29048	32.1	50	21.5	35.6	1	9.213	0
6	1	3	46	46.2074	17	2.64787	36.7	60	29.9	46	1.6	8.769	0
7	1	3	31	48.9476	17	2.52809	30.5	70	25.3	46	0.9	6.4935	0
8	1	3	29	48.7607	17	2.53047	32.5	60	26.7	45.6	0.9	6.771	0
9	1	3	31	44.0143	17	2.68725	30.5	55	24.9	48.5	1.2	7.326	0
10	1	3	41	47.1547	17	2.80567	32.3	50	27	38.6	1	10.323	0
11	1	3	31	50.4705	17	2.55308	34.6	55	29.8	46.7	0.5	10.878	0
12	1	3	35	41.5516	17	2.77885	36.7	60	28.1	42.8	0.8	10.323	0
13	1	3	42	35.6105	17	2.67305	33.6	55	34.2	37	1.4	13.5975	0
14	1	3	38	47.7698	17	2.52612	34.5	55	29.1	39.9	0.7	6.0495	0
15	1	3	42	48.4533	17	2.55358	33.2	70	24.8	38.5	1.5	8.991	0.5
16	1	3	34	46.8166	17	2.57924	31.2	50	24.4	45.2	1.3	6.549	0
17	1	3	28	41.2601	17	2.38545	31.9	60	23.5	48.7	0.8	7.77	0
18	1	3	28	43.7374	17	2.27691	31.7	70	28.9	44.3	1.2	6.993	0
19	1	3	34	42.8977	17	2.46782	33	60	26.5	36.9	0.8	9.213	0
20	1	3	25	44.6552	17	2.7781	31.5	60	25	40.8	0.8	14.097	0
21	2	3	45	22.5641	17	2.63328	32.6	50	36.1	48.9	2	9.4905	0
22	2	3	43	17.8283	17	3.05503	31.9	60	22.9	43.6	0.6	8.3805	0
23	2	3	30	14.6102	17	2.46988	31.6	80	28.4	47	0.9	7.326	0
24	2	3	44	16.689	17	2.88264	31	60	30.8	47.5	0.8	5.439	0
25	2	3	51	43.6918	17	2.44619	32.4	75	26.2	42.8	1.2	11.0445	0
26	2	3	50	19.971	17	2.11214	32	60	21.8	40.5	1.1	8.88	2
27	2	3	41	12.0071	17	2.60795	31.3	60	35.3	54.8	1.2	8.769	0
28	2	3	38	29.3952	17	2.63485	32.1	65	28.8	56.3	0.9	5.6055	0
29	2	3	30	10.2212	17	2.63096	32.1	50	20.5	42.9	1	6.438	0
30	2	3	46	10.9167	17	2.09918	31.6	75	22.9	52.1	2.7	9.6015	0
31	2	3	54	32.4218	17	2.75079	30.6	70	22.1	37.2	0.9	4.662	0
32	2	3	46	10.8923	17	2.38062	31.8	70	21.9	46.1	0.9	9.3795	0
33	2	3	41	45.8398	17	2.49459	31.4	60	29.6	45.4	1.3	10.545	0
34	2	3	43	45.8398	17	2.32597	31.8	60	18.2	38	0.7	9.1575	1
35	2	3	40	49.0237	17	2.45515	31	70	30.2	51.5	1	5.994	0
36	2	3	44	24.5971	17	3.01198	32.6	60	17.4	41.8	0.5	3.885	0
37	2	3	45	21.3152	17	2.4315	31	60	20.4	44.5	1.1	10.878	1
38	2	3	43	37.7792	17	2.4226	32.8	60	29	40.9	0.7	6.6045	0
39	2	3	41	19.5298	17	2.38708	31.2	60	24.2	41.3	0.6	8.1585	0
40	2	3	45	33.5887	17	2.57269	35.4	60	29.4	42.5	0.6	10.656	0
41	2	3	42	18.486	17	1.84005	32.6	60	23.4	41.6	1.6	9.8235	1
42	2	3	39	17.6599	17	2.10812	32.5	60	28.6	41	0.8	8.6025	0
43	2	3	42	17.8744	17	2.54642	31.8	60	24.2	47.1	0.7	9.7125	0
44	2	3	39	35.2148	17	2.35107	32.6	60	30.6	44.9	1.9	7.326	0
45	2	3	40	25.8886	17	2.29065	31.8	70	35	50.6	0.8	10.2675	0
46	2	3	42	25.4593	17	3.05124	35.3	60	22.6	38.9	0.7	17.649	0
47	2	3	40	29.9411	17	2.51011	31.9	60	31.2	47.6	0.7	5.6055	0
48	2	3	43	20.0151	17	2.40801	33.5	70	10.6	44.3	1.2	14.1525	0
1	1	4	39	53.42	32	2.8346	28.9	65	23.1	40.8	0.7	5.439	0
2	1	4	37	53.0739	32	2.40325	33.3	65	32.1	40.8	0.7	7.437	0
3	1	4	28	69.1476	32	1.9701	29.9	60	25.4	42.7	0.5	8.658	0
4	1	4	42	48.1014	32	2.90252	35.6	60	29.5	41	0.9	7.104	0
5	1	4	40	45.7297	32	2.50998	32.5	55	23.5	35.3	1.1	8.2695	2
6	1	4	50	42.9915	32	2.64787	36.9	55	28.5	43.8	1.7	9.879	0
7	1	4	42	43.4031	32	2.38764	32.5	70	24.7	42.3	0.7	8.4915	0
8	1	4	28	59.3337	32	2.38483	31.3	60	24.9	41.6	1	10.767	0
9	1	4	39	40.0398	32	2.88422	33.1	55	24.8	50.6	1	7.4925	0
10	1	4	42	56.7426	32	2.78975	32.4	50	28.2	39.1	0.8	10.989	0
11	1	4	37	51.2839	32	2.55308	34.5	50	27.3	47.1	0.7	12.4875	0
12	1	4	48	39.5021	32	2.91283	37.3	55	29.2	43.8	1.1	12.765	0
13	1	4	37	51.54	32	2.66777	34.2	60	34.2	41.9	1.6	13.5975	0
14	1	4	36	51.5889	32	2.33737	33	65	30.2	41.5	0.9	7.881	0
15	1	4	44	46.5955	32	2.6332	33.2	65	20.1	38.6	1.1	8.436	0
16	1	4	31	48.0095	32	2.45834	30.4	50	26.3	41.9	1.8	7.77	0
17	1	4	28	40.3041	32	2.39017	32.2	70	24.5	48.7	0.8	8.547	0
18	1	4	39	51.0836	32	2.34414	32	60	25	41.8	1.1	7.215	0
19	1	4	37	43.1071	32	2.69767	32.5	60	27.2	40.7	0.7	9.1575	0
20	1	4	29	51.0436	32	2.71286	32.6	65	25.5	37.6	0.8	14.652	0
21	2	4	46	20.4278	32	2.63328	32.8	60	46.4	46.4	2	10.434	0
22	2	4	40	18.3869	32	3.05503	32.5	80	25.1	42.6	0.5	9.213	0
23	2	4	30	14.4864	32	2.40235	31.9	85	28.9	47.2	0.9	8.214	0
24	2	4	41	17.734	32	2.83242	32.2	70	28.9	43.3	0.6	6.327	0
25	2	4	50	49.2304	32	2.29277	32.2	80	29	41.8	1.1	8.8245	0
26	2	4	44	22.9896	32	2.34425	32.3	60	26.3	44.3	1.2	9.657	0
27	2	4	41	11.8069	32	2.42756	31.4	60	36.3	53.1	1	9.8235	0
28	2	4	45	21.9714	32	2.53491	32.1	60	28.2	48.6	1	7.4925	0
29	2	4	33	10.4426	32	2.63096	31.7	75	26.2	42.2	1.2	6.993	0
30	2	4	50	16.1594	32	1.95427	32.2	80	28	47.9	2.2	10.3785	0
31	2	4	38	21.0394	32	2.44147	32.1	80	26.7	37	1	5.3835	0
32	2	4	45	16.2694	32	2.38967	32.1	80	26.2	45	0.9	10.2675	0
33	2	4	44	27.4735	32	2.22029	30.4	70	24	35.9	0.8	10.3785	0
34	2	4	40	27.4735	32	2.63463	31.9	60	26.1	39.3	1.3	9.99	2
35	2	4	40	32.8075	32	2.40865	30	60	31.1	53.9	0.9	6.2715	0
36	2	4	42	21.748	32	2.18017	30.7	60	24.9	39.6	0.9	5.0505	1
37	2	4	44	21.8128	32	2.58533	31.5	70	22.7	41.7	1.3	9.4905	0
38	2	4	42	37.3805	32	2.3668	32.7	60	28.3	48.8	1.3	6.438	0
39	2	4	42	15.042	32	2.38078	31	60	24.3	36.7	0.5	7.6035	0
40	2	4	41	37.5769	32	2.40827	32.3	60	31.2	41.3	0.7	9.879	0
41	2	4	44	17.7554	32	2.10947	32.4	65	24.9	39.9	1.4	10.7115	1
42	2	4	41	16.2161	32	1.90559	31.2	60	29.2	40.7	0.7	11.5995	0
43	2	4	41	12.8365	32	2.54642	32.5	60	23.4	40.2	0.8	11.0445	0
44	2	4	44	17.3094	32	2.47537	32	50	19.9	45.1	1.3	6.327	0
45	2	4	40	14.903	32	2.42568	31.5	70	36.9	45	1.3	11.4885	0
46	2	4	51	20.9102	32	3.0571	35.9	65	25.3	43.1	1.3	20.1465	0
47	2	4	44	23.2503	32	2.41695	31.6	70	30.7	43.1	1	5.661	0
48	2	4	40	17.1098	32	2.39053	32.4	70	27.5	48.3	2.1	14.763	2
1	1	5	40	58.2741	47	2.84453	29.9	65	24.6	44.6	0.8	6.2715	0
2	1	5	41	58.2357	47	2.40777	33.5	65	32.4	40.5	0.7	8.325	0
3	1	5	24	59.4314	47	2.2679	29.8	60	27.2	41.1	0.6	9.9345	0
4	1	5	40	52.9284	47	2.65654	37.6	60	30.5	46.3	1.4	7.881	0
5	1	5	40	43.7977	47	2.44318	32.5	60	23.7	36.4	1.1	9.324	0
6	1	5	42		47	2.79045	36.9	65	30.2	44.6	1.8	8.8245	0
7	1	5	46	51.9194	47	2.39304	32.7	70	25.3	40.8	0.8	8.214	0
8	1	5	13	46.1249	47	2.43034	30.1	60	29.4	40.3	1	9.546	0
9	1	5	37	34.6766	47	3.12809	33.9	55	23.2	47	1	8.2695	0
10	1	5	41	47.9323	47	2.78975	31.9	65	26.5	39.4	0.8	12.2655	0
11	1	5	47	47.7198	47	2.44648	34.4	45	28.8	47	0.8	11.766	0
12	1	5	43	41.6911	47	2.69946	36.8	60	27	43.1	1	11.877	0
13	1	5	42	52.6419	47	2.66777	34.5	55	36.1	42.8	1.4	13.32	0
14	1	5	40	46.626	47	2.34138	32.4	65	29.3	39.4	0.7	7.992	0
15	1	5	37	48.1292	47	2.70145	33.2	70	24.8	35.9	1.2	9.768	0
16	1	5	34	46.0944	47	2.56412	30.3	55	25.8	44.7	2.3	8.3805	0
17	1	5	32	43.3746	47	2.39017	31.8	55	23.1	46.5	0.7	8.2695	0
18	1	5	35	46.3187	47	2.26346	32.4	65	19.8	40.4	1	9.3795	0
19	1	5	29	43.5119	47	2.63113	32.3	60	24.6	41.7	0.9	10.7115	0
20	1	5	26	50.4196	47	2.60957	32.9	65	24.8	38.2	0.7	15.207	0
21	2	5	48	19.0679	47	2.73862	37	60	33.4	42.6	2.5	12.5985	0
22	2	5	44	15.7299	47	3.06687	32.9	80	25.7	41.7	0.6	9.6015	0
23	2	5	36	14.2737	47	2.40235	32.4	80	29.5	46.9	0.8	9.435	0
24	2	5	45	21.8556	47	2.54616	29.6	65	30.6	41	0.5	6.882	0
25	2	5	49	43.3153	47	2.84252		40	28.5	39.9	1.1	14.319	0
26	2	5	40	22.7486	47	2.33264	32.3	70	26.7	40.7	0.9	10.4895	1
27	2	5	41	10.4151	47	2.42756	31.4	60	33.6	50.2	1.7	10.7115	0
28	2	5	44	17.2662	47	2.73025	32.3	65	29.7	47.2	1.1	8.8245	0
29	2	5	28	9.33946	47	2.81751	36.4	80	24.3	42.2	1.2	7.437	0
30	2	5	41	9.94571	47	2.48424	32.2	70	33.1	47.5	2.2	11.9325	0
31	2	5	45	18.4077	47	2.43042	32.2	80					0
32	2	5	38	13.261	47	2.58428	35.7	70	17.8	40.5	1.1	14.4855	0
33	2	5	42	24.206	47	2.41695	30.3	70	19.7	41.7	1.2	11.9325	0
34	2	5	40	24.206	47	2.32597	32.3	60	24.6	37.7	1	9.879	0
35	2	5	44	34.0806	47	2.39935	29.5	60	28.4	67.7	0.9	7.548	0
36	2	5	43	18.6032	47	2.26066	30.8	70	24	36.9	0.7	4.9395	0
37	2	5	42	15.8615	47	2.51089	31.9	70	21	39.6	1.2	10.9335	0
38	2	5	42	36.2322	47	2.21336	32.2	60	29.2	48	1.4	7.77	0
39	2	5	41	16.4962	47	2.38078	31.2	70	24	36.7	0.7	7.881	0
40	2	5	43	36.2651	47	2.4131	32.5	65	31.1	40.2	0.7	11.4885	0
41	2	5	42	16.7146	47	2.51073	32.9	70	24.7	38.4	1.1	10.4895	0
42	2	5	40	15.0465	47	1.78131	30.7	70	30.9	41.6	0.9	11.211	0
43	2	5	47	12.9679	47	2.3451	32.6	60	26.3	36.7	1.2	11.1555	1
44	2	5	43	20.9627	47	2.57266	31.9	50	21.6	51.6	1.7	7.992	0
45	2	5	40	16.3138	47	2.42568	31.9	75	31.8	41.1	1.3	11.322	0
46	2	5	46	22.899	47	2.76428	36.5	70	23.1	46.2	1.5	20.979	0
47	2	5	43	28.6068	47	2.37038	31.9	70	28.6	38.1	1.1	5.9385	0
48	2	5	42	19.3148	47	2.39053	32.3	65	26.6	42.9	1.9	15.207	0
1	1	6	42	52.8659	62	3.03814	29.8	60	23.6	44.2	0.9	6.327	0
2	1	6	32	50.8428	62	2.50734	36.8	60	32.1	38.8	0.9	8.88	0
3	1	6	32	50.732	62	2.56113	33.1	70	28.1	37.1	0.7	9.879	0
4	1	6
5	1	6	41	43.8923	62	2.44318	33	60	23.1	35.4	1	10.4895	0
6	1	6	47		62	2.79045	37.1	55	30.4	45.7	2.1	8.2695	0
7	1	6	43	50.3935	62	2.39304	32.5	65	23.8	38.7	0.7	8.9355	0
8	1	6	12	53.593	62	2.42579	30.3	60	32.2	39	1	9.8235	0
9	1	6	39	43.1594	62	2.92643	34	55	27.2	45.8	1	8.88	0
10	1	6	46	51.8739	62	2.8587	31.7	70	27.8	38	0.8	12.432	0
11	1	6	47	41.0099	62	2.44115	35.1	55	29.6	43.2	0.9	11.5995	0
12	1	6	45	27.1587	62	2.84336	36.7	55	26.7	41.1	1.2	14.874	0
13	1	6	43	40.8019	62	2.9319	35.9	50	34.4	41.7	1.2	14.1525	0
14	1	6	40	51.9998	62	2.34138	32.9	70	25	39.2	0.8	8.88	0
15	1	6	39	43.5525	62	0	37.3	65	27.1	32.4	1.4	10.434	1
16	1	6	39	50.3153	62	2.71525	30.5	55	26.3	44.1	2.6	9.0465	0
17	1	6	36	42.9227	62	2.3996	32.4	65	24	45.6	0.7	9.213	0
18	1	6	40	45.6664	62	2.26346	32.2	65	26.7	26.7	0.9	11.0445	0
19	1	6	30	39.0258	62	2.67952	35.1	70	25.2	37	0.7	10.2675	0
20	1	6	27	46.8921	62	2.74005	32.6	60	24.9	38.4	0.9	14.8185	0
21	2	6
22	2	6	40	16.755	62	3.06687	32.3	70	24.5	41.4	0.6	11.2665	0
23	2	6	32	15.1621	62	2.39752	32.1	85	29.1	45.2	0.7	9.1575	0
24	2	6	45	20.5696	62	2.55119	30.9	75	30.5	40.2	0.7	7.6035	0
25	2	6
26	2	6	42	15.6773	62	2.37906	32.9	65	27.1	38.4	0.9	9.435	1
27	2	6	43	11.3613	62	2.42756	32.1	70	34.1	47.8	1.4	11.8215	0
28	2	6	43	15.8995	62	2.89834	32.1	65	31.6	47.6	1.2	9.4905	0
29	2	6
30	2	6	36	12.0526	62	2.10332	32.7	70	13.9	43	2	11.9325	0
31	2	6	46	21.792	62	2.43042	36.4	75	27.4	38	0.9	6.2715	0
32	2	6	34	9.80044	62	2.31725	37.4	50	30	34.5	1.3	12.2655	0
33	2	6	40	16.7211	62	2.53082	34.3	70	21.2	36.1	1.1	16.872	0
34	2	6	42	16.7211	62	2.30393	32.8	70	26.2	35.9	0.9	10.989	0
35	2	6	48	33.6628	62	2.40865	28.9	60	29.3	66	1	8.3805	0
36	2	6	48	18.1246	62	2.39483	30.9	65	23.1	39	0.6	5.0505	0
37	2	6	45	15.0484	62	2.3918	30.9	70	22.5	39.6	1.2	10.656	0
38	2	6	42	27.0355	62	2.67835	35.8	70	25.8	43.4	1.2	7.7145	0
39	2	6	41	13.188	62	2.37448	31.1	60	26.2	38.1	0.7	9.2685	1
40	2	6	43	33.9131	62	2.4131	32	70	35.3	45.1	1.7	10.2675	0
41	2	6	43	15.3072	62	2.51073	32.8	70	24.4	36.4	0.9	10.6005	0
42	2	6	45	15.8323	62	1.90559	31	60	29.2	39.7	0.7	10.8225	0
43	2	6	50	17.869	62	2.26349	32.6	60	28.4	36	1.5	11.988	0
44	2	6	48	18.7939	62	2.56726	31	70	38.3	46	2	10.4895	0
45	2	6	42	13.2622	62	2.35817	31.9	80	34	39.3	1.3	12.4875	0
46	2	6	46	23.8043	62	3.17423	36.8	70	23	47.7	1.4	18.093	0
47	2	6	45	29.6689	62	2.70678	37.1	70	28.2	38.5	1.2	5.994	0
48	2	6	40	17.254	62	2.39053	32.5	70	25.8	41.1	1.8	13.32	0
1	1	7	42	44.2478	92	3.06296	36.4	55	26.6	41.3	1.8	6.549	2
2	1	7	38	60.9955	92	2.42587	33.9	65	32.3	41.4	0.9	7.659	0
3	1	7
4	1	7
5	1	7	41	41.367	92	2.44318	32.5	60	23.1	36.8	1	11.433	0
6	1	7
7	1	7	40	33.7595	92	2.39304	38	60	22.8	43.2	1.5	9.324	0
8	1	7	24	44.5277	92	2.444	32	60	32.4	34.6	1.2	12.2655	0
9	1	7
10	1	7	43	49.4493	92	2.7155	32.3	70	27.7	37.4	1	14.8185	0
11	1	7
12	1	7
13	1	7
14	1	7	40	36.4859	92	2.36146	37.2	60	30.2	39.1	1.1	11.5995	0
15	1	7
16	1	7	35	54.8677	92	2.7354	30.5	60	30.7	42.7	3.4	11.0445	0
17	1	7	30	45.1538	92	2.58346	36.9	60	28.3	49.5	1.3	8.88	2
18	1	7	38	56.9899	92	2.29484	32.2	60	27.5	39.8	0.9	12.099	0
19	1	7
20	1	7	29	45.4902	92	3.02819	32.2	60	24.4	42.4	0.8	17.427	0
21	2	7
22	2	7	43	14.0587	92	2.75308	36	65	22.7	34.5	0.8	15.2625	0
23	2	7	27	10.7709	92	2.44576	36.7	80	27.1	37.4	0.9	13.3755	0
24	2	7
25	2	7
26	2	7	47	15.5186	92	2.6866	36.9	70	25.8	39.4	0.7	10.3785	0
27	2	7	41	8.68481	92	2.73681	36.6	55	31.8	47.6	1.2	13.875	0
28	2	7	50	16.5744	92	2.59851	35.4	70	34	43.7	1.5	10.323	0
29	2	7
30	2	7	32	10.3776	92	2.63743	37	50	25.9	45	1.9	14.763	0
31	2	7	52	18.2813	92	2.27576	36.6	70	40.6	38.7	1	6.8265	0
32	2	7
33	2	7
34	2	7
35	2	7	45	35.8686	92	2.39935	31.4	60	30.6	50.1	1	9.768	0
36	2	7	48	15.8886	92	2.46191	31.5	70	23.8	38.6	0.6	5.3835	0
37	2	7	42	21.4852	92	2.59525	30.8	60	21.7	38.9	1.4	12.099	0
38	2	7
39	2	7	47	14.4045	92	2.49415	30.7	60	25.2	33.9	0.5	8.7135	0
40	2	7	41	31.3449	92	2.55818	36.2	60	26.1	41	1.3	13.875	0
41	2	7
42	2	7	40	13.208	92	1.61561	30.8	70	29	38.5	0.8	11.4885	0
43	2	7	40	21.3012	92	2.92186	35.6	60	26.1	37	2.1	13.5975	0
44	2	7	40	21.5219	92	2.39971	32.2	70	33	41.3	1.7	11.7105	0
45	2	7	46	20.4193	92	2.72467	37.5	60	32.5	47.4	1.8	12.543	0
46	2	7
47	2	7
48	2	7	42	10.7113	92	2.60904	36.5	70	23.3	43	2	14.763	0
1	1	8
2	1	8
3	1	8
4	1	8
5	1	8	42	40.0448	122	2.76289	36.4	60	24.9	41.7	1.3	14.2635	1
6	1	8
7	1	8	44	42.2311	122	2.37684	36.9	60	25.1	48.4	1.2	9.324	1
8	1	8	28	28.7563	122	2.4713	35	55	29	38.1	1.2	13.2645	0
9	1	8
10	1	8	40	48.9005	122	2.72081	32.8	70	27.7	39.1	1.1	14.4855	0
11	1	8
12	1	8
13	1	8
14	1	8
15	1	8
16	1	8	29	55.6188	122	2.52382	32.7	50	31.2	43.6	4.9	12.8205	0
17	1	8
18	1	8	30	48.9538	122	2.27691	35.1	60	26.1	39.4	1.1	14.7075	0
19	1	8
20	1	8	39	38.9462	122	3.1641	37	55	25	44.9	1.7	18.3705	2
21	2	8
22	2	8
23	2	8	40	11.671	122	2.31069	37.3	75	32	35.3	1.3	11.5995	0
24	2	8
25	2	8
26	2	8
27	2	8
28	2	8	43	23.0319	122	2.59851	37.4	60	34.5	43.8	2.3	9.657	0
29	2	8
30	2	8
31	2	8
32	2	8
33	2	8
34	2	8
35	2	8	48	32.1125	122	2.39935	37	60	30.1	49.2	2	8.8245	0
36	2	8
37	2	8	44	19.1484	122	2.48608	32.7	65	23.9	36.3	1.2	13.098	1
38	2	8
39	2	8	41	13.4143	122	2.49415	31.2	60	25.8	36.8	0.9	8.7135	0
40	2	8	44	35.5128	122	2.66457	33.7	60	31.5	48.9	1.9	14.8185	0
41	2	8
42	2	8	40	11.695	122	2.11272	30.8	70	30.2	37	0.8	14.097	0
43	2	8
44	2	8	42	26.7956	122	2.40511	32.2	70	25.5	40.4	1.5	12.543	0
45	2	8
46	2	8
47	2	8
48	2	8	50	14.3773	122	2.3949	36.8	85	25	52.4	2.8	12.432	0
1	1	9
2	1	9
3	1	9
4	1	9
5	1	9
6	1	9
7	1	9	39	45.3124	152	2.45246	37.2	65	23.6	46.6	2.2	8.769	0
8	1	9	45	38.9891	152	2.42579		65	30.1	35.5	1.6	12.7095	0
9	1	9
10	1	9	37	40.117	152	3.41559		40	22.4	37	2.2	16.872	0
11	1	9
12	1	9
13	1	9
14	1	9
15	1	9
16	1	9	35	49.3316	152	2.7354	36.9	50	29.3	45.4	7.6	14.3745	0
17	1	9
18	1	9
19	1	9
20	1	9	44	39.3707	152	3.08255	37.6	55	25.6	37.1	2.6	16.983	0
21	2	9
22	2	9
23	2	9
24	2	9
25	2	9
26	2	9
27	2	9
28	2	9
29	2	9
30	2	9
31	2	9
32	2	9
33	2	9
34	2	9
35	2	9
36	2	9
37	2	9	45	14.3227	152	2.82351	37	60	22.7	36.1	2.1	13.764	1
38	2	9
39	2	9	41	9.29938	152	3.19327	38.3	60	32.2	40.5	1	10.2675	1
40	2	9	46	40.9328	152	2.44696	35.4	60	29.5	40.7	1.3	11.3775	0
41	2	9
42	2	9	46	10.6273	152	2.45793	36.4	60	31.6	46	2.1	13.209	0
43	2	9
44	2	9	42	22.1691	152	2.40511	32.8	60	28.2	41.4	1.5	13.542	0
45	2	9
46	2	9
47	2	9
48	2	9
1	1	10	35	36.7206	117	2.38285	37.1	70	24.9	41.3	1.9	6.438	0
2	1	10	44	46.455	120	2.4304	36.8	60	31.4	46.8	1.3	9.0465	0
3	1	10	40	46.0979	90	2.29081	36.9	60	27.4	34.4	1	8.214	0
4	1	10	41	49.2396	53	2.75493	37.3	60	32.1	40	1.4	7.881	0
5	1	10	41	37.3487	129	2.59111	36.7	65	27.3	43.3	1.4	13.1535	1
6	1	10	49	45.8809	81	2.64787	36.6	55	29.8	31.9	2.3	6.9375	0
7	1	10	42	44.0391	172	2.39844	36.2	60	26.9	45.3	2.4	8.7135	1
8	1	10	29	35.9905	182	2.43034	37	75	29.8	34.3	1.6	12.3765	0
9	1	10	37	29.0014	92	2.5278	38.2	50	26.9	39.6	2.3	9.8235	0
10	1	10	45	41.251	180	1.46383	37.6	60	24.4	39.7	2.9	12.8205	0
11	1	10	44	48.9968	90	2.44648	37.7	60	30	48.2	1.1	12.543	0
12	1	10	42	50.6463	85	2.07422	36.8	50	27.5	38.7	1.5	14.097	0
13	1	10	48	39.7796	97	2.88436	37.6	65	33.3	35	1.6	14.1525	0
14	1	10	43	23.6208	110	2.32532	37.6	70	31.8	35.1	1.4	10.3785	2
15	1	10	40	42.0518	76	2.70714	37.5	60	25.1	38.5	1.6	9.435	0
16	1	10	40	55.9201	161	2.70518	37	50	29	44.1	8.9	14.9295	0
17	1	10	51	31.4377	141	3.05489	37.3	55	27.1	50.4	1.4	9.102	0
18	1	10	41	41.9702	150	2.68478	36.8	65	27	47.3	1.5	12.5985	0
19	1	10	30	43.3655	77	2.67952	36.9	60	24.3	31.7	1	10.3785	0
20	1	10	40	33.7088	240	3.56097	35.5	60	23.8	40.1	4.3	17.5935	1
21	2	10	44	19.4928	62	2.40507	37.3	55	35.3	47.3	2.7	11.988	0
22	2	10	42	12.8882	120	3.02543	37.4	70	24	36.9	1.3	11.4885	1
23	2	10	40	12.3299	136	2.38787	37	80	32.4	35.9	1.7	12.1545	0
24	2	10	40	16.9003	90	2.59136	36.4	80	33.3	32.7	0.8	8.658	0
25	2	10	49	32.2174	80	2.55699	36.4	70	26.9	35	0.9	10.989	0
26	2	10	50	23.4058	107	2.67499	37	70	27.1	34.2	1	9.324	0
27	2	10	44	9.20132	122	2.58218	37.6	60	34.4	35.4	2.1	12.8205	0
28	2	10	45	30.7592	148	2.58942	36.9	60	31.3	36.9	1.9	7.9365	0
29	2	10	41	11.453	60	2.77892	36.5	80	23.9	37.6	1.5	7.3815	0
30	2	10	38	10.434	112	2.49666	36.6	70	40.8	48	1.8	14.208	0
31	2	10	53	27.9639	111	2.43594	36.7	70	24.1	38.7	0.9	7.437	0
32	2	10	45	9.86037	84	2.4485	36.5	70	21.3	35.1	1.2	11.4885	0
33	2	10	38	13.4683	88	2.35485	36.6	70	27	43.8	1.4	12.4875	0
34	2	10	32	13.4683	90	2.75589	37.5	70	27.7	39.9	1.3	11.3775	0
35	2	10	42	57.231	141	2.39935	37.9	55	30.8	37.7	1.5	8.4915	0
36	2	10	54	17.4342	120	2.85769	36.8	70	22.7	33.4	1	4.7175	1
37	2	10	41	15.579	166	2.26278	37.8	70	40.3	34.9	2.1	12.765	0
38	2	10	48	26.6814	83	2.49235	37.8	60	30.5	46.5	1.6	8.769	0
39	2	10	44	14.7195	162	3.18068	38.2	70	32.4	37.4	1.3	9.435	0
40	2	10	41	43.2468	168	2.51466	36.3	70	31.2	36.6	1.4	10.1565	0
41	2	10	41	14.2518	90	2.62537	37.8	80	23.8	37	1.2	12.0435	0
42	2	10	46	18.774	181	2.38429	37.1	60	25.7	36	2.3	11.544	0
43	2	10	43	15.447	106	2.61171	37.1	60	27	40.7	2.3	12.321	0
44	2	10	49	21.381	261	2.66995	36.5	80	26.4	38.2	4.7	15.651	0
45	2	10	52	27.2468	114	2.44979	37.2	50	31.4	49.1	1.9	14.2635	0
46	2	10	43	21.6589	69	2.90483	36.5	55	23	47.7	1.8	16.428	1
47	2	10	42	24.7028	75	2.75854	37	65	32.1	43.8	1.2	6.2715	0
48	2	10	45	15.2989	113	2.3949	36.8	90	21.2	42.1	2.8	11.877	0
